# Supplementary material for: 3,5-Dihydr­oxy-2-methyl-4H-pyran-4-one
Source: Acta Crystallogr Sect E Struct Rep Online. 2008 May 10;64(Pt 6):o1032. doi: 10.1107/S1600536808010957 (PMC2961595; doi:10.1107/S1600536808010957)
Supplement: Supplementary file 2 [file e-64-o1032-Isup2.hkl]

# 
# h,k,l, Fc-squared, Fo-squared, sigma(Fo-squared) and status flag 
# 
data_I
_shelx_title ' R80226E in P2(1)/n' 
_shelx_refln_list_code          4 
_shelx_F_calc_maximum       57.68 
_exptl_crystal_F_000       296.00 
_reflns_d_resolution_high  0.7607 
 
loop_ 
 _symmetry_equiv_pos_as_xyz 
 'x, y, z' 
 '-x+1/2, y+1/2, -z+1/2' 
 '-x, -y, -z' 
 'x-1/2, -y-1/2, z-1/2' 
 
_cell_length_a     6.9400 
_cell_length_b     6.0648 
_cell_length_c    14.0079 
_cell_angle_alpha  90.000 
_cell_angle_beta   92.768 
_cell_angle_gamma  90.000 
 
_shelx_F_squared_multiplier     1.000 
 
loop_ 
 _refln_index_h 
 _refln_index_k 
 _refln_index_l 
 _refln_F_squared_calc 
 _refln_F_squared_meas 
 _refln_F_squared_sigma 
 _refln_observed_status 
   2   0   0      379.37      375.77      5.29 o 
   4   0   0      133.89      141.14      4.16 o 
   6   0   0     1030.20     1038.65     22.56 o 
   8   0   0       18.10       18.23      2.35 o 
   1   1   0      681.36      605.37      7.92 o 
   2   1   0      363.42      399.17      4.02 o 
   3   1   0       45.19       53.96      1.40 o 
   4   1   0       59.32       70.12      1.99 o 
   5   1   0       39.84       35.26      2.51 o 
   6   1   0      507.57      483.62      8.31 o 
   7   1   0      107.77      115.77      4.09 o 
   8   1   0        4.09        3.36      1.26 o 
   9   1   0       10.92       11.29      1.57 o 
   0   2   0      167.24      145.67      2.72 o 
   1   2   0      445.14      402.70      4.85 o 
   2   2   0     2786.93     2598.77     41.18 o 
   3   2   0        1.65        1.71      0.34 o 
   4   2   0      792.01      807.50     43.10 o 
   5   2   0      160.85      185.24      9.37 o 
   6   2   0       23.09       21.17      1.46 o 
   7   2   0       15.97       14.87      1.53 o 
   8   2   0        5.34        8.09      1.14 o 
   1   3   0       70.28       59.55      0.99 o 
   2   3   0      624.07      693.33      6.26 o 
   3   3   0      112.82      122.84      2.36 o 
   4   3   0       90.94       91.29      1.45 o 
   5   3   0       95.86      104.44      2.25 o 
   6   3   0        7.02        5.71      0.99 o 
   7   3   0       73.28       65.66      2.83 o 
   8   3   0      109.25      107.35      4.39 o 
   0   4   0       86.17       79.17      2.20 o 
   1   4   0       36.87       36.81      1.16 o 
   2   4   0       71.34       78.49      1.13 o 
   3   4   0      402.45      399.57      6.00 o 
   4   4   0        2.80        2.97      0.61 o 
   5   4   0       13.54       10.98      1.87 o 
   6   4   0       42.34       43.49      3.16 o 
   7   4   0        2.53        2.98      2.39 o 
   1   5   0       91.26       90.22      1.74 o 
   2   5   0      129.18      121.44      3.42 o 
   3   5   0       60.37       58.25      1.79 o 
   4   5   0        0.46        1.12      0.75 o 
   5   5   0       21.80       20.59      2.19 o 
   6   5   0       44.41       41.39      4.32 o 
   7   5   0        4.23        3.12      1.92 o 
   0   6   0       98.14       99.48      3.21 o 
   1   6   0       97.18       90.12      2.39 o 
   2   6   0        1.34        1.78      0.62 o 
   3   6   0        5.66        6.36      3.41 o 
   4   6   0        1.46        0.81      1.38 o 
   5   6   0       43.17       40.32      2.92 o 
   6   6   0        0.20        1.92      2.56 o 
   1   7   0        6.05        6.52      1.08 o 
   2   7   0       37.93       40.37      2.78 o 
   3   7   0       11.49        6.88      1.75 o 
   4   7   0       48.36       49.90      3.07 o 
  -9   0   1       13.29       17.40      2.74 o 
  -7   0   1      341.23      346.15     12.86 o 
  -5   0   1       20.48       17.52      1.83 o 
   3   0   1      252.13      299.48      5.50 o 
   5   0   1      101.75       98.60      3.64 o 
   7   0   1      142.14      154.05      4.19 o 
   9   0   1       89.63       87.73      5.73 o 
  -9   1   1       39.45       37.55      2.26 o 
  -8   1   1        0.00        0.51      0.76 o 
  -7   1   1       21.71       22.54      1.84 o 
  -6   1   1       13.58       14.52      1.99 o 
  -5   1   1        2.45        2.79      1.67 o 
  -4   1   1      520.25      573.29      9.52 o 
  -2   1   1       88.31       78.10      6.30 o 
  -1   1   1      399.56      389.46      2.78 o 
   1   1   1      384.92      368.39      3.02 o 
   2   1   1      461.34      413.70      3.55 o 
   3   1   1        1.07        2.86      1.28 o 
   4   1   1      306.19      335.55      8.41 o 
   5   1   1      303.09      298.86      7.12 o 
   6   1   1      888.90      854.04     10.11 o 
   7   1   1      191.81      191.14      3.34 o 
   8   1   1      118.57      116.39      5.07 o 
   9   1   1        6.47        7.20      2.40 o 
  -8   2   1       23.75       23.00      1.83 o 
  -7   2   1      102.46      106.26      4.59 o 
  -6   2   1       97.94      105.46      3.35 o 
  -5   2   1       20.24       22.65      1.63 o 
  -4   2   1      150.92      158.22      3.50 o 
  -3   2   1      515.15      526.72     11.71 o 
  -2   2   1      427.49      366.91      6.15 o 
  -1   2   1      732.20      738.97      7.72 o 
   0   2   1        2.87        2.78      0.24 o 
   1   2   1     1427.21     1398.03     35.32 o 
   2   2   1      307.43      318.30      5.23 o 
   3   2   1       95.71      115.49      1.60 o 
   4   2   1      209.38      211.19      4.11 o 
   5   2   1      316.44      278.34      5.40 o 
   6   2   1        6.14        5.70      0.71 o 
   7   2   1        0.76        1.01      0.56 o 
   8   2   1       72.09       76.49      3.33 o 
  -8   3   1      187.72      195.71      6.06 o 
  -7   3   1        4.26        4.79      0.94 o 
  -6   3   1       20.04       14.50      1.07 o 
  -5   3   1      173.40      157.51      2.54 o 
  -4   3   1      146.35      146.63      5.13 o 
  -3   3   1       48.87       58.46      1.14 o 
  -2   3   1       14.51       12.54      1.98 o 
  -1   3   1       20.34       25.44      0.43 o 
   0   3   1      167.08      144.35      1.53 o 
   1   3   1        4.64        4.31      0.34 o 
   2   3   1      944.45     1000.21      8.46 o 
   3   3   1        1.13        3.15      0.40 o 
   4   3   1      186.46      180.72      3.37 o 
   5   3   1       69.83       74.20      1.74 o 
   6   3   1       13.29       14.90      1.17 o 
   7   3   1        0.26       -0.10      0.42 o 
   8   3   1       21.09       28.58      2.46 o 
  -7   4   1        0.30        1.01      1.26 o 
  -6   4   1        5.65        2.99      2.36 o 
  -5   4   1      206.49      166.29      3.59 o 
  -4   4   1      177.35      161.15      2.97 o 
  -3   4   1        9.07        8.46      0.77 o 
  -2   4   1      437.46      455.52      9.72 o 
  -1   4   1       60.62       60.59      1.02 o 
   0   4   1       50.15       51.37      1.67 o 
   1   4   1      227.94      239.56      2.44 o 
   2   4   1      115.98      114.97      1.81 o 
   3   4   1      197.43      192.52      2.56 o 
   4   4   1       22.22       26.43      0.82 o 
   5   4   1      289.88      294.43      5.36 o 
   6   4   1        1.47        1.55      1.37 o 
   7   4   1       47.47       60.74      4.18 o 
  -7   5   1       96.73       98.83      4.66 o 
  -6   5   1      442.01      456.39     16.29 o 
  -5   5   1       48.71       55.20      2.29 o 
  -4   5   1        5.43        2.42      1.31 o 
  -3   5   1       47.37       51.36      1.74 o 
  -2   5   1      394.23      387.35      8.93 o 
  -1   5   1      779.98      762.40      8.01 o 
   0   5   1       40.90       44.29      1.30 o 
   1   5   1       28.05       28.62      1.00 o 
   2   5   1       76.30       76.08      2.11 o 
   3   5   1      218.14      202.53      3.72 o 
   4   5   1      112.06       92.97      3.54 o 
   5   5   1       97.47       94.82      4.76 o 
   6   5   1       36.02       32.51      3.80 o 
   7   5   1       26.43       28.92      3.16 o 
  -6   6   1      368.14      388.04     13.82 o 
  -5   6   1       12.74       10.61      1.90 o 
  -4   6   1        0.45        0.83      1.12 o 
  -3   6   1       75.74       72.16      2.70 o 
  -2   6   1        2.97        3.03      1.24 o 
  -1   6   1      233.64      234.91      6.96 o 
   0   6   1     1155.22     1129.80      9.04 o 
   1   6   1       22.31       21.52      1.26 o 
   2   6   1       44.36       37.88      2.82 o 
   3   6   1       19.31       23.48      2.21 o 
   4   6   1        0.01        0.50      0.73 o 
   5   6   1        9.42        6.51      5.70 o 
  -4   7   1       34.03       34.11      3.58 o 
  -3   7   1       28.32       31.47      2.61 o 
  -2   7   1        0.00        0.11      0.96 o 
  -1   7   1       63.78       61.68      2.42 o 
   0   7   1       62.66       60.08      2.92 o 
   1   7   1       31.47       34.05      2.07 o 
   2   7   1       49.93       47.78      3.58 o 
   3   7   1       39.26       34.42      2.32 o 
   4   7   1       15.36       13.16      1.95 o 
  -8   0   2      240.82      255.45     11.66 o 
  -6   0   2      692.70      722.41     16.17 o 
  -4   0   2       61.00       80.15      2.92 o 
  -2   0   2       46.58       54.47      2.30 o 
   0   0   2      485.22      440.63      5.23 o 
   4   0   2        4.16        4.46      1.06 o 
   6   0   2        0.09        0.64      0.80 o 
   8   0   2      150.61      153.93      5.97 o 
  -9   1   2       71.59       75.24      3.56 o 
  -8   1   2       37.16       38.57      2.52 o 
  -7   1   2      276.55      296.61      5.76 o 
  -6   1   2      223.77      222.33     10.73 o 
  -5   1   2      108.93      120.33      3.04 o 
  -4   1   2      521.44      533.55     27.04 o 
  -3   1   2     1704.48     1657.93     21.52 o 
  -2   1   2      656.00      640.87      5.80 o 
   0   1   2       63.01       60.99      0.52 o 
   1   1   2      473.95      422.80      9.98 o 
   2   1   2     1591.60     1518.03     48.60 o 
   3   1   2       53.68       54.60      0.93 o 
   4   1   2      295.77      293.22      3.52 o 
   5   1   2      155.92      163.87      3.84 o 
   6   1   2      383.70      371.19      5.11 o 
   7   1   2       35.59       32.22      1.95 o 
   8   1   2        9.47        8.71      1.16 o 
  -8   2   2       24.92       26.58      2.41 o 
  -7   2   2        1.42        1.18      1.28 o 
  -6   2   2       10.46       15.72      1.78 o 
  -5   2   2       20.62       18.77      1.82 o 
  -4   2   2        4.59        2.01      1.09 o 
  -3   2   2      225.54      250.68     10.34 o 
  -2   2   2      204.48      200.55      3.01 o 
  -1   2   2       83.36       92.11      1.64 o 
   0   2   2      273.26      279.48      4.01 o 
   1   2   2      904.24      849.60      8.21 o 
   2   2   2       37.03       32.20      0.80 o 
   3   2   2      844.77      881.65      7.77 o 
   4   2   2       70.22       60.69      1.04 o 
   5   2   2        5.67        6.03      0.89 o 
   6   2   2       18.97       21.16      1.41 o 
   7   2   2       68.73       66.38      2.35 o 
   8   2   2        1.65        1.34      1.00 o 
  -8   3   2        7.43       10.92      1.47 o 
  -7   3   2       92.81       95.11      4.04 o 
  -6   3   2        0.42        0.43      0.48 o 
  -5   3   2       21.29       27.11      1.06 o 
  -4   3   2        5.60        6.86      0.69 o 
  -3   3   2        0.95        1.19      0.27 o 
  -2   3   2      338.44      345.95     19.90 o 
  -1   3   2        0.43        0.27      0.28 o 
   0   3   2       83.34       74.90      1.21 o 
   1   3   2     1912.89     1793.50     16.28 o 
   2   3   2       16.49       17.53      0.56 o 
   3   3   2        9.48        8.68      0.52 o 
   4   3   2       18.65       16.59      0.78 o 
   5   3   2        4.00        4.39      0.82 o 
   6   3   2        7.44        7.99      1.47 o 
   7   3   2      142.22      138.52      4.13 o 
   8   3   2       20.68       26.13      2.55 o 
  -7   4   2       10.07       11.32      1.16 o 
  -6   4   2       41.66       38.22      1.93 o 
  -5   4   2      105.00       79.89      2.77 o 
  -4   4   2       81.27       70.82      2.46 o 
  -3   4   2       25.47       30.24      1.74 o 
  -2   4   2      249.36      234.97      6.01 o 
  -1   4   2      108.83      106.04      1.93 o 
   0   4   2      106.49      100.18      1.61 o 
   1   4   2      247.15      276.97      5.10 o 
   2   4   2       27.18       24.94      0.73 o 
   3   4   2        2.70        2.46      0.37 o 
   4   4   2      626.23      576.53      8.64 o 
   5   4   2      429.64      465.97      9.79 o 
   6   4   2       33.56       34.35      2.89 o 
   7   4   2        7.12        8.53      4.04 o 
  -7   5   2        4.59        3.46      2.33 o 
  -6   5   2      155.67      153.66      8.27 o 
  -5   5   2       19.42       16.65      1.31 o 
  -4   5   2       30.08       23.19      1.35 o 
  -3   5   2       39.78       38.87      1.76 o 
  -2   5   2        4.57        4.20      1.23 o 
  -1   5   2      771.74      738.85      7.85 o 
   0   5   2       78.17       85.70      1.71 o 
   1   5   2       16.45       16.04      0.62 o 
   2   5   2        9.73       10.76      0.74 o 
   3   5   2        2.39        1.32      1.47 o 
   4   5   2      102.86       79.41      3.51 o 
   5   5   2      539.84      535.90     11.94 o 
   6   5   2      110.23      120.14      6.92 o 
  -5   6   2        0.25        0.77      0.90 o 
  -4   6   2       54.62       54.65      2.18 o 
  -3   6   2      121.90      122.40      4.11 o 
  -2   6   2       15.48       13.02      1.05 o 
  -1   6   2      436.22      443.87      6.66 o 
   0   6   2      210.65      215.46      3.39 o 
   1   6   2       71.73       72.11      1.94 o 
   2   6   2        8.00        6.82      3.66 o 
   3   6   2       56.56       48.94      3.13 o 
   4   6   2        0.01        0.06      1.05 o 
   5   6   2        3.00        3.20      1.84 o 
  -4   7   2       60.65       64.14      6.89 o 
  -3   7   2       10.06        8.45      1.61 o 
  -2   7   2       10.14       10.93      1.18 o 
  -1   7   2      264.74      256.01     11.71 o 
   0   7   2      155.30      164.07      7.62 o 
   1   7   2       46.85       47.77      3.04 o 
   2   7   2       31.20       31.65      2.49 o 
   3   7   2      102.00      100.42      3.93 o 
   4   7   2        6.07        6.01      2.09 o 
  -9   0   3        7.92        7.10      6.29 o 
  -7   0   3     1859.13     1870.86     20.11 o 
  -5   0   3      220.20      192.51      4.82 o 
  -3   0   3     1578.78     1524.51     18.46 o 
   1   0   3      133.76      118.20      3.96 o 
   3   0   3     1927.79     1913.35     18.34 o 
   5   0   3       29.10       26.51      1.92 o 
   7   0   3       65.14       60.21      2.74 o 
  -8   1   3       73.82       73.87      5.21 o 
  -7   1   3       60.36       66.71      5.35 o 
  -6   1   3       22.45       23.78      2.62 o 
  -5   1   3       11.43       10.16      1.11 o 
  -4   1   3       79.48       84.80      2.33 o 
  -3   1   3      120.20      134.38     11.74 o 
  -2   1   3     1575.32     1517.08     17.62 o 
   0   1   3      599.37      597.70     21.59 o 
   1   1   3      822.58      773.85      4.93 o 
   2   1   3      115.57      133.98      2.30 o 
   3   1   3      402.14      407.05      4.67 o 
   4   1   3      110.45      131.66      1.77 o 
   5   1   3      332.62      327.40      6.48 o 
   6   1   3      175.73      169.44      3.25 o 
   7   1   3        1.52        0.66      0.71 o 
   8   1   3        5.13        6.29      1.03 o 
  -8   2   3        1.33        0.99      1.28 o 
  -7   2   3        1.41        2.32      1.43 o 
  -6   2   3        8.80        8.91      1.78 o 
  -5   2   3      471.77      465.14     16.38 o 
  -4   2   3      185.43      203.71      5.05 o 
  -3   2   3      775.82      827.00     10.48 o 
  -2   2   3      432.24      481.72     12.74 o 
  -1   2   3     2131.28     1990.13     31.19 o 
   0   2   3      388.42      387.76      2.50 o 
   1   2   3      310.27      280.28      2.85 o 
   2   2   3        0.28        0.25      0.14 o 
   3   2   3       85.75       96.09      1.51 o 
   4   2   3      133.64      143.86      2.72 o 
   5   2   3      647.19      641.21      7.50 o 
   6   2   3        4.29        4.30      0.91 o 
   7   2   3      119.76      105.60      3.75 o 
   8   2   3       91.37       92.96      2.97 o 
  -8   3   3       10.23        8.54      1.63 o 
  -7   3   3       29.56       28.46      2.10 o 
  -6   3   3       51.80       53.41      2.56 o 
  -5   3   3      175.61      178.77      4.50 o 
  -4   3   3       42.36       47.51      1.82 o 
  -3   3   3      143.50      139.44      3.18 o 
  -2   3   3      359.93      341.57      4.37 o 
  -1   3   3       50.09       45.11      1.25 o 
   0   3   3       41.46       38.90      0.70 o 
   1   3   3     1357.95     1398.38     10.11 o 
   2   3   3      310.36      331.46      4.23 o 
   3   3   3       37.32       34.43      0.82 o 
   4   3   3       13.97       13.72      0.73 o 
   5   3   3       13.96       14.08      0.85 o 
   6   3   3       18.57       19.90      1.39 o 
   7   3   3      121.63      128.74      4.15 o 
   8   3   3       13.41       12.13      2.52 o 
  -7   4   3        2.29        1.76      0.74 o 
  -6   4   3        7.48        5.11      1.80 o 
  -5   4   3        2.19        2.52      2.56 o 
  -4   4   3       52.09       48.10      1.94 o 
  -3   4   3       22.68       24.29      1.38 o 
  -2   4   3       66.50       68.03      1.67 o 
  -1   4   3      253.36      266.02      4.79 o 
   0   4   3       30.38       31.31      0.87 o 
   1   4   3      601.58      580.98      6.10 o 
   2   4   3       38.71       44.13      1.21 o 
   3   4   3       21.80       21.84      0.73 o 
   4   4   3       20.27       19.68      1.14 o 
   5   4   3      165.32      158.16      4.89 o 
   6   4   3       50.86       45.09      4.05 o 
   7   4   3        1.68        1.62      1.63 o 
  -7   5   3        5.21        4.05      1.89 o 
  -6   5   3        3.62        2.74      1.43 o 
  -5   5   3       35.58       34.30      1.84 o 
  -4   5   3       86.85       90.28      2.33 o 
  -3   5   3       35.93       37.76      1.66 o 
  -2   5   3      143.47      138.73      3.47 o 
  -1   5   3        0.57        0.64      0.42 o 
   0   5   3        2.12        2.55      0.96 o 
   1   5   3       17.13       14.51      0.66 o 
   2   5   3      113.68      119.12      2.39 o 
   3   5   3       76.42       77.78      3.39 o 
   4   5   3        1.13        0.17      1.04 o 
   5   5   3      136.98      140.17      5.94 o 
   6   5   3       15.33       20.43      2.45 o 
  -5   6   3       15.72       19.32      2.07 o 
  -4   6   3        7.27        8.30      1.00 o 
  -3   6   3       31.38       32.89      1.71 o 
  -2   6   3       15.14       15.01      1.07 o 
  -1   6   3       12.78       13.19      0.88 o 
   0   6   3      306.01      299.20      4.70 o 
   1   6   3      130.07      125.12      3.44 o 
   2   6   3      166.63      163.10      4.30 o 
   3   6   3       23.06       19.22      4.20 o 
   4   6   3        1.09        0.15      1.20 o 
   5   6   3        3.08        2.50      2.33 o 
  -4   7   3      124.79      144.55      6.03 o 
  -3   7   3       50.36       57.20      2.06 o 
  -2   7   3        8.42        9.01      0.93 o 
  -1   7   3        9.01        7.98      1.51 o 
   0   7   3      140.89      143.22      7.08 o 
   1   7   3        0.02        0.35      0.69 o 
   2   7   3        0.00        0.15      1.03 o 
   3   7   3        5.08        4.96      1.75 o 
   4   7   3       56.80       55.80      2.97 o 
  -8   0   4       10.33        9.58      7.19 o 
  -6   0   4        6.37        7.17      4.77 o 
  -4   0   4       60.36       53.98      2.46 o 
  -2   0   4       26.68       22.39      1.91 o 
   0   0   4      596.04      556.33     20.70 o 
   2   0   4      216.98      256.69      2.71 o 
   4   0   4        1.35        1.04      0.65 o 
   6   0   4      105.09      101.05      2.50 o 
   8   0   4        0.09        1.03      1.00 o 
  -8   1   4       77.95       75.41      4.74 o 
  -7   1   4       30.09       31.01      2.25 o 
  -6   1   4       17.12       16.29      1.97 o 
  -5   1   4        1.33        1.16      0.92 o 
  -4   1   4      483.60      401.78      8.65 o 
  -3   1   4        5.15        6.88      0.62 o 
  -2   1   4        0.37        0.73      0.34 o 
   1   1   4     1184.11     1129.84      6.76 o 
   2   1   4        0.36        0.96      0.25 o 
   3   1   4     1318.66     1267.85      7.11 o 
   4   1   4       95.46       94.15      1.53 o 
   5   1   4      575.30      561.07     11.50 o 
   6   1   4       13.79       13.04      0.84 o 
   7   1   4        1.23        1.27      0.86 o 
   8   1   4       84.01       92.44      4.29 o 
  -8   2   4       35.50       37.44      2.61 o 
  -7   2   4       11.16       10.09      1.57 o 
  -6   2   4      102.14       94.62      3.11 o 
  -5   2   4       96.08      100.89      3.18 o 
  -4   2   4        1.76        2.37      1.05 o 
  -3   2   4      187.83      200.71      5.58 o 
  -2   2   4      642.78      610.33      5.21 o 
  -1   2   4       10.91       15.14      0.53 o 
   0   2   4      327.36      354.60      4.06 o 
   1   2   4        2.94        4.21      0.44 o 
   2   2   4       24.90       31.96      1.27 o 
   3   2   4       12.32       11.95      0.65 o 
   4   2   4      520.48      478.21      8.57 o 
   5   2   4      824.22      789.92     11.98 o 
   6   2   4       88.44       93.43      2.78 o 
   7   2   4       70.20       68.91      2.78 o 
   8   2   4        0.45        0.48      0.83 o 
  -8   3   4       32.95       29.92      2.49 o 
  -7   3   4       51.71       41.62      2.64 o 
  -6   3   4       28.03       14.22      2.13 o 
  -5   3   4      362.37      356.11      6.81 o 
  -4   3   4       88.20       89.77      2.79 o 
  -3   3   4       49.72       55.82      1.44 o 
  -2   3   4        1.59        2.26      2.08 o 
  -1   3   4       46.61       55.25      0.94 o 
   0   3   4       50.37       63.80      1.03 o 
   1   3   4      736.03      723.07      6.42 o 
   2   3   4      617.07      635.32      7.32 o 
   3   3   4       54.01       52.55      1.04 o 
   4   3   4        0.62        1.22      0.59 o 
   5   3   4      218.91      216.85      3.84 o 
   6   3   4        6.62        6.48      1.04 o 
   7   3   4      218.25      239.58      9.56 o 
   8   3   4       28.76       29.06      2.48 o 
  -7   4   4        5.60        5.83      1.43 o 
  -6   4   4       11.60        7.22      1.40 o 
  -5   4   4       52.88       43.26      2.32 o 
  -4   4   4       48.84       50.69      3.14 o 
  -3   4   4       52.69       47.29      2.89 o 
  -2   4   4     1637.00     1533.89     22.38 o 
  -1   4   4       73.90       81.41      1.82 o 
   0   4   4      454.43      484.47      7.06 o 
   1   4   4       31.35       36.18      0.75 o 
   2   4   4       35.65       34.78      0.75 o 
   3   4   4      163.43      161.50      3.18 o 
   4   4   4       67.88       64.09      2.08 o 
   5   4   4       37.89       35.79      1.68 o 
   6   4   4        0.58        0.41      1.34 o 
   7   4   4       45.14       58.94      3.77 o 
  -6   5   4        0.02        0.67      0.66 o 
  -5   5   4       30.89       33.70      2.33 o 
  -4   5   4      203.18      199.45      3.76 o 
  -3   5   4      193.45      198.76      4.77 o 
  -2   5   4      339.31      348.16      5.74 o 
  -1   5   4      429.79      432.55      8.30 o 
   0   5   4       35.55       37.45      0.95 o 
   1   5   4       73.68       59.79      1.71 o 
   2   5   4        1.82        1.20      0.63 o 
   3   5   4        0.45        0.61      0.63 o 
   4   5   4        9.10        9.01      1.92 o 
   5   5   4       76.52       72.88      4.10 o 
   6   5   4        5.07        9.14      4.93 o 
  -5   6   4       14.39       16.74      1.35 o 
  -4   6   4        7.58       10.45      1.09 o 
  -3   6   4       33.33       33.95      1.77 o 
  -2   6   4        4.20        3.84      1.08 o 
  -1   6   4        7.85        7.56      0.99 o 
   0   6   4       55.01       56.85      1.96 o 
   1   6   4       21.83       19.58      1.86 o 
   2   6   4        8.18        5.88      1.72 o 
   3   6   4      192.38      175.55      6.00 o 
   4   6   4        1.89        3.59      2.00 o 
   5   6   4       19.90       20.92      2.37 o 
  -3   7   4        0.43        0.30      0.49 o 
  -2   7   4       34.33       35.73      2.04 o 
  -1   7   4      112.56      106.96      7.87 o 
   0   7   4        0.21        0.25      0.83 o 
   1   7   4       60.84       63.63      3.84 o 
   2   7   4        5.45        2.49      1.98 o 
   3   7   4       20.96       20.12      1.93 o 
  -7   0   5      248.74      267.15      7.91 o 
  -5   0   5      706.03      818.87     17.79 o 
  -3   0   5      210.15      229.26      3.22 o 
  -1   0   5        0.63        0.40      0.46 o 
   1   0   5      960.91      815.60      7.12 o 
   3   0   5      468.84      472.32      8.27 o 
   5   0   5       92.70       78.97      2.13 o 
   7   0   5      217.68      211.90      5.97 o 
  -8   1   5      279.80      317.80     15.69 o 
  -7   1   5      118.26      120.39      5.58 o 
  -6   1   5       89.27       90.53      3.11 o 
  -5   1   5        3.27        5.03      2.86 o 
  -4   1   5      336.74      373.16      5.78 o 
  -3   1   5      234.96      233.53      6.44 o 
  -2   1   5       40.39       39.31      1.03 o 
  -1   1   5      139.25      154.17      1.71 o 
   0   1   5      689.61      682.57     16.80 o 
   1   1   5     1126.60     1111.10     11.67 o 
   2   1   5      162.13      170.04      1.73 o 
   3   1   5       79.80       75.55      1.19 o 
   4   1   5        8.19        9.43      0.55 o 
   5   1   5        0.01        0.84      0.72 o 
   6   1   5       72.26       64.19      1.54 o 
   7   1   5       24.74       28.11      1.50 o 
   8   1   5        4.30        3.45      1.06 o 
  -8   2   5        1.59        1.81      1.59 o 
  -7   2   5        0.75        0.69      0.79 o 
  -6   2   5      110.57      108.52      3.70 o 
  -5   2   5       81.91       77.42      3.40 o 
  -4   2   5      247.90      233.54      3.92 o 
  -3   2   5       93.40       99.74      2.20 o 
  -2   2   5      446.19      443.66      9.05 o 
  -1   2   5      203.12      221.54      3.20 o 
   0   2   5     1537.08     1501.86      8.99 o 
   1   2   5        6.45        4.21      0.65 o 
   2   2   5       18.70       16.57      0.89 o 
   3   2   5       67.07       63.31      1.22 o 
   4   2   5       17.92       18.86      0.87 o 
   5   2   5      236.96      242.10      4.93 o 
   6   2   5      191.20      185.31      3.93 o 
   7   2   5       25.67       26.79      1.71 o 
   8   2   5        9.90       10.34      1.69 o 
  -7   3   5       12.38       11.55      3.61 o 
  -6   3   5       57.05       42.78      2.38 o 
  -5   3   5       84.81       71.14      4.83 o 
  -4   3   5       30.85       26.91      1.59 o 
  -3   3   5       49.71       46.09      1.46 o 
  -2   3   5        7.70        6.63      0.78 o 
  -1   3   5       39.42       37.49      0.78 o 
   0   3   5      110.47      141.87      1.81 o 
   1   3   5        4.49        5.67      0.26 o 
   2   3   5       57.25       62.53      1.54 o 
   3   3   5      445.35      406.07      5.39 o 
   4   3   5     1125.02     1096.65     22.57 o 
   5   3   5       24.36       22.87      1.35 o 
   6   3   5       51.99       48.07      2.29 o 
   7   3   5       31.69       29.79      2.22 o 
  -7   4   5        4.72        2.60      2.47 o 
  -6   4   5       10.45        9.22      1.19 o 
  -5   4   5        1.85        2.60      1.72 o 
  -4   4   5        7.71        6.98      1.10 o 
  -3   4   5      693.61      709.21      8.92 o 
  -2   4   5      697.28      707.46      8.75 o 
  -1   4   5        3.20        2.64      0.83 o 
   0   4   5       26.73       26.60      0.80 o 
   1   4   5      130.39      140.15      1.63 o 
   2   4   5      161.71      167.93      3.67 o 
   3   4   5        0.84        0.92      0.69 o 
   4   4   5      716.29      730.88     10.92 o 
   5   4   5       82.26       81.50      2.45 o 
   6   4   5       22.59       23.89      2.46 o 
   7   4   5       45.39       51.02      3.55 o 
  -6   5   5        9.12       11.00      1.41 o 
  -5   5   5       12.99       12.80      1.52 o 
  -4   5   5       11.74       10.68      1.94 o 
  -3   5   5      104.59      106.75      3.33 o 
  -2   5   5      194.07      192.72      4.03 o 
  -1   5   5      221.46      220.54      4.71 o 
   0   5   5        1.59        1.63      0.47 o 
   1   5   5       15.39       18.09      0.86 o 
   2   5   5       99.03       94.96      2.47 o 
   3   5   5      134.93      126.70      3.80 o 
   4   5   5       24.48       20.64      2.64 o 
   5   5   5        0.00        0.60      1.12 o 
   6   5   5      173.77      202.03      7.74 o 
  -5   6   5        0.09        0.25      0.55 o 
  -4   6   5       21.07       20.05      1.46 o 
  -3   6   5       51.79       49.96      2.07 o 
  -2   6   5       15.69       17.44      1.58 o 
  -1   6   5       53.32       54.20      1.84 o 
   0   6   5       50.81       53.85      1.84 o 
   1   6   5       17.85       16.37      1.61 o 
   3   6   5       84.55       78.86      4.37 o 
   4   6   5       11.94       10.71      1.84 o 
   5   6   5        0.01        0.89      1.37 o 
  -3   7   5        1.53        1.57      1.21 o 
  -2   7   5       17.79       14.19      1.88 o 
  -1   7   5      193.55      201.45     13.62 o 
   0   7   5      175.24      178.83      8.92 o 
   1   7   5        2.40        2.77      2.11 o 
   2   7   5        5.81        3.80      3.85 o 
   3   7   5        9.49        7.29      1.34 o 
  -8   0   6      124.80      132.01     10.09 o 
  -6   0   6      115.59      112.80      5.11 o 
  -4   0   6      795.10      780.24      8.25 o 
  -2   0   6       26.40       23.54      1.00 o 
   4   0   6       49.58       56.60      1.96 o 
   6   0   6      103.99       91.64      2.63 o 
   8   0   6       27.71       23.54      2.98 o 
  -8   1   6      288.53      312.21      6.65 o 
  -7   1   6       11.07       15.53      3.32 o 
  -6   1   6        6.03        7.81      2.35 o 
  -5   1   6       58.01       66.80      5.84 o 
  -4   1   6       48.62       54.90      1.57 o 
  -3   1   6       29.00       31.17      0.94 o 
  -2   1   6      114.61      133.88      2.73 o 
  -1   1   6     1028.89     1011.91      8.49 o 
   0   1   6       69.16       69.28      0.97 o 
   1   1   6      120.44      118.29      1.90 o 
   2   1   6      540.46      557.86      3.86 o 
   3   1   6       24.51       32.32      0.81 o 
   4   1   6        2.50        2.52      0.56 o 
   5   1   6       76.36       68.47      1.36 o 
   6   1   6      332.10      296.09      4.62 o 
   7   1   6       57.59       51.47      1.99 o 
   8   1   6       24.91       31.09      1.70 o 
  -8   2   6      210.58      216.65      5.64 o 
  -7   2   6        0.29        0.20      1.06 o 
  -6   2   6        3.86        4.02      2.21 o 
  -5   2   6        2.68        2.37      1.06 o 
  -4   2   6      102.73      100.78      2.06 o 
  -3   2   6      770.82      775.50      8.74 o 
  -2   2   6     3327.12     2946.93     16.16 o 
  -1   2   6      243.60      259.20      3.53 o 
   0   2   6      359.86      379.27      7.85 o 
   1   2   6      744.50      759.87     11.54 o 
   2   2   6        9.58       11.23      0.69 o 
   3   2   6       13.03       13.58      0.40 o 
   4   2   6      228.50      231.28      3.56 o 
   5   2   6        0.29        0.28      0.67 o 
   6   2   6      134.89      133.83      2.97 o 
   7   2   6        1.06        2.19      0.92 o 
   8   2   6        0.19        1.42      0.77 o 
  -8   3   6        1.56        1.52      1.65 o 
  -7   3   6       31.73       29.57      2.81 o 
  -6   3   6      118.14      119.06      5.38 o 
  -5   3   6       10.10        8.54      1.40 o 
  -4   3   6       31.00       30.57      1.41 o 
  -3   3   6      341.79      380.71     11.92 o 
  -2   3   6      124.91      133.39      3.03 o 
  -1   3   6       58.97       67.07      1.28 o 
   0   3   6       73.52       81.50      1.27 o 
   1   3   6       31.71       24.41      1.01 o 
   2   3   6      130.03      127.61      2.82 o 
   3   3   6        0.12        0.89      0.68 o 
   4   3   6     1286.56     1224.63     11.29 o 
   5   3   6        8.85        9.24      1.66 o 
   6   3   6        6.31        9.18      2.86 o 
   7   3   6       27.60       28.66      1.74 o 
  -7   4   6        0.72        0.85      1.02 o 
  -6   4   6      181.97      191.02     10.70 o 
  -5   4   6        1.53        1.42      1.94 o 
  -4   4   6       52.49       53.57      2.35 o 
  -3   4   6      230.12      222.82      3.87 o 
  -2   4   6        4.04        3.30      1.55 o 
  -1   4   6        3.95        3.59      0.95 o 
   0   4   6       43.22       51.10      1.10 o 
   1   4   6       66.13       69.01      1.54 o 
   2   4   6       21.99       24.87      0.96 o 
   3   4   6        1.01        0.90      0.43 o 
   4   4   6       60.38       62.37      2.81 o 
   5   4   6       58.49       57.42      2.50 o 
   6   4   6        3.33        3.25      2.07 o 
   7   4   6        6.79        5.28      4.96 o 
  -6   5   6       11.06       11.59      2.32 o 
  -5   5   6        2.59        3.70      1.08 o 
  -4   5   6        0.39        0.38      0.96 o 
  -3   5   6        4.34        3.69      1.60 o 
  -2   5   6       94.77       97.42      2.56 o 
  -1   5   6       21.54       21.34      1.27 o 
   0   5   6      333.08      329.66      5.19 o 
   1   5   6        3.33        2.59      0.85 o 
   2   5   6        0.20        0.39      0.46 o 
   3   5   6      114.63      108.96      2.17 o 
   4   5   6       10.98        9.18      3.53 o 
   5   5   6       56.35       60.73      4.38 o 
   6   5   6       30.48       29.46      2.74 o 
  -5   6   6      239.28      263.54      8.00 o 
  -4   6   6        8.63       11.21      1.31 o 
  -3   6   6       23.45       23.51      1.76 o 
  -2   6   6       30.50       32.91      1.93 o 
  -1   6   6        2.24        2.64      0.74 o 
   0   6   6        0.11        0.36      0.46 o 
   1   6   6       22.37       19.58      1.17 o 
   2   6   6        7.73        6.21      3.53 o 
   3   6   6        0.85        3.11      1.50 o 
   4   6   6        5.66        5.99      0.93 o 
   5   6   6       23.45       27.00      1.95 o 
  -3   7   6       11.77       12.49      1.34 o 
  -2   7   6        3.42        2.53      1.89 o 
  -1   7   6      497.35      508.25     10.04 o 
   0   7   6        0.78        0.55      1.35 o 
   1   7   6       39.17       36.44      2.43 o 
   2   7   6       23.56       22.90      2.17 o 
   3   7   6        0.64        0.68      1.04 o 
  -7   0   7       62.24       66.70      5.06 o 
  -5   0   7       82.10       90.59      4.11 o 
  -3   0   7      616.84      584.52      7.83 o 
  -1   0   7     1356.76     1260.95     21.57 o 
   1   0   7       70.12       80.11      1.61 o 
   3   0   7       43.99       37.37      1.55 o 
   5   0   7       92.64       91.26      2.25 o 
   7   0   7       66.74       67.33      5.44 o 
  -8   1   7       13.96       13.81      1.90 o 
  -7   1   7       57.83       60.00      4.16 o 
  -6   1   7       26.45       28.00      1.89 o 
  -5   1   7       11.08        9.46      1.08 o 
  -4   1   7      298.72      292.95      9.13 o 
  -3   1   7       64.49       61.21      1.29 o 
  -2   1   7      673.59      692.89      8.01 o 
  -1   1   7      182.89      211.42      2.37 o 
   0   1   7      293.42      266.31      3.72 o 
   1   1   7       19.68       19.71      0.57 o 
   2   1   7      310.71      322.12      3.39 o 
   3   1   7        0.49        0.24      0.32 o 
   4   1   7       33.05       34.51      0.89 o 
   5   1   7       21.53       19.69      0.94 o 
   6   1   7       10.65       11.16      1.06 o 
   7   1   7       17.48       12.11      1.24 o 
   8   1   7       35.57       39.60      2.02 o 
  -8   2   7       33.64       30.40      2.49 o 
  -7   2   7       98.52       92.46      7.37 o 
  -6   2   7       54.91       51.28      2.34 o 
  -5   2   7      136.15      139.63      5.90 o 
  -4   2   7       11.05        9.81      1.07 o 
  -3   2   7      164.75      169.08      3.88 o 
  -1   2   7        3.08        4.19      0.47 o 
   0   2   7       65.25       67.92      1.29 o 
   1   2   7      361.01      368.11      3.23 o 
   2   2   7      351.29      326.99      3.79 o 
   3   2   7       81.57       78.17      2.18 o 
   4   2   7       88.85       87.90      2.09 o 
   5   2   7        3.06        3.66      0.95 o 
   6   2   7       22.29       23.06      1.41 o 
   7   2   7       46.47       47.19      2.35 o 
  -7   3   7        3.61        1.56      0.99 o 
  -6   3   7       74.89       66.70      3.26 o 
  -5   3   7      108.62      110.04      3.39 o 
  -4   3   7      229.81      227.74      3.76 o 
  -3   3   7      258.12      250.98      4.47 o 
  -2   3   7      471.77      451.81      4.65 o 
  -1   3   7       54.92       63.44      1.23 o 
   0   3   7      425.50      419.27      5.14 o 
   1   3   7       10.22       11.84      0.80 o 
   2   3   7        5.84        4.29      1.49 o 
   3   3   7       19.73       19.98      1.23 o 
   4   3   7     1186.37     1148.83     10.80 o 
   5   3   7       54.99       58.15      1.87 o 
   6   3   7        8.96        8.24      1.03 o 
   7   3   7       10.95       15.95      1.63 o 
  -7   4   7       40.86       37.88      3.32 o 
  -6   4   7      109.26      121.69      6.58 o 
  -5   4   7       20.63       19.71      1.61 o 
  -4   4   7       23.77       23.59      1.55 o 
  -3   4   7      594.03      581.00     22.38 o 
  -2   4   7      362.42      382.33      8.51 o 
  -1   4   7        0.74        1.20      0.77 o 
   0   4   7      463.85      427.18      4.70 o 
   1   4   7       14.51       20.76      0.93 o 
   2   4   7        1.65        1.25      0.58 o 
   3   4   7      333.77      344.39      7.90 o 
   4   4   7       42.38       45.51      1.97 o 
   5   4   7        5.44        5.87      0.88 o 
   6   4   7      221.37      245.30      8.53 o 
  -6   5   7       37.13       40.30      2.41 o 
  -5   5   7       15.58       18.45      1.84 o 
  -4   5   7        7.18        7.49      1.93 o 
  -3   5   7       13.58       12.50      1.18 o 
  -2   5   7        3.01        3.23      1.28 o 
  -1   5   7        0.01        0.39      0.76 o 
   0   5   7       42.33       47.08      2.21 o 
   1   5   7      161.62      141.65      5.65 o 
   2   5   7      241.18      225.11      2.98 o 
   3   5   7       11.51       13.08      0.95 o 
   4   5   7       19.80       20.45      1.21 o 
   5   5   7        4.87        7.60      1.57 o 
   6   5   7       23.71       27.20      1.96 o 
  -5   6   7        9.94       14.32      2.28 o 
  -4   6   7      121.35      124.42      3.67 o 
  -3   6   7       25.64       26.08      2.22 o 
  -2   6   7        0.69        0.08      0.83 o 
  -1   6   7       35.19       33.81      2.10 o 
   0   6   7       65.42       66.92      3.54 o 
   1   6   7        9.25        5.86      2.84 o 
   2   6   7        9.06        6.34      3.67 o 
   3   6   7        0.07        0.58      0.76 o 
   4   6   7        0.74        0.18      1.29 o 
  -2   7   7       10.28       12.48      2.14 o 
  -1   7   7       71.35       86.79      4.39 o 
   0   7   7       15.93       15.44      2.17 o 
   1   7   7       31.26       30.24      2.18 o 
   2   7   7       30.90       29.45      2.58 o 
  -8   0   8        5.18        7.17      5.92 o 
  -6   0   8        0.03        0.50      1.71 o 
  -4   0   8      330.90      339.94      5.95 o 
  -2   0   8      228.37      259.81      4.60 o 
   0   0   8       88.30       94.45      2.97 o 
   2   0   8      595.19      527.42      7.19 o 
   4   0   8       46.74       61.82      1.84 o 
   6   0   8        9.58        5.22      2.01 o 
   8   0   8       15.71        6.62      7.71 o 
  -8   1   8        4.29        4.60      2.81 o 
  -7   1   8       24.29       23.64      2.16 o 
  -6   1   8      189.41      193.38      4.36 o 
  -5   1   8       14.08       13.97      1.04 o 
  -4   1   8       27.50       27.78      1.32 o 
  -3   1   8        5.11        5.00      0.62 o 
  -2   1   8       66.35       70.83      1.39 o 
  -1   1   8      441.29      460.77      5.73 o 
   0   1   8        0.08        0.30      0.41 o 
   1   1   8        8.03       10.91      0.52 o 
   2   1   8       61.25       64.61      1.20 o 
   3   1   8      149.01      150.42      1.59 o 
   4   1   8        3.33        3.24      0.67 o 
   5   1   8      427.28      404.11     12.04 o 
   6   1   8       60.62       61.42      2.30 o 
   7   1   8       31.95       29.40      1.81 o 
  -8   2   8       81.06       80.46      3.87 o 
  -7   2   8       89.59       95.80      5.48 o 
  -6   2   8       54.31       51.32      2.71 o 
  -5   2   8        0.26        0.37      0.96 o 
  -4   2   8       14.91       13.12      0.97 o 
  -3   2   8       92.66       93.45      1.86 o 
  -2   2   8        6.50        6.61      1.54 o 
  -1   2   8      124.61      144.61      4.71 o 
   0   2   8      459.28      469.31      4.56 o 
   1   2   8       31.79       34.52      0.86 o 
   2   2   8      358.45      344.83      3.09 o 
   3   2   8     1101.59     1024.52     23.31 o 
   4   2   8      202.91      204.23      3.35 o 
   5   2   8       63.84       60.27      1.98 o 
   6   2   8      196.75      195.13      5.09 o 
   7   2   8        0.35        1.06      0.85 o 
  -7   3   8        9.16       12.34      3.41 o 
  -6   3   8        3.08        2.88      1.29 o 
  -5   3   8       21.23       25.09      1.88 o 
  -4   3   8      403.22      401.11     10.68 o 
  -3   3   8      334.20      329.16      5.79 o 
  -2   3   8       85.03       85.09      2.05 o 
  -1   3   8       25.39       26.78      0.88 o 
   0   3   8       43.66       42.73      1.02 o 
   1   3   8      366.91      382.00     11.53 o 
   2   3   8       99.46       97.28      2.02 o 
   3   3   8     1164.09     1068.82     14.93 o 
   4   3   8       20.11       20.65      1.51 o 
   5   3   8       29.58       28.53      1.56 o 
   6   3   8       17.57       19.83      1.55 o 
   7   3   8        7.18        8.71      1.19 o 
  -7   4   8        7.41        6.18      4.35 o 
  -6   4   8       11.24        9.68      4.67 o 
  -5   4   8      111.00      111.56      4.27 o 
  -4   4   8        3.77        2.98      1.65 o 
  -3   4   8      293.14      305.75      5.47 o 
  -2   4   8      130.49      129.84      5.44 o 
  -1   4   8        8.85        8.55      0.90 o 
   0   4   8        0.91        3.64      1.66 o 
   1   4   8      228.49      215.41      2.91 o 
   2   4   8       23.36       22.57      1.19 o 
   3   4   8        7.95        7.97      1.20 o 
   4   4   8        8.16        8.66      1.27 o 
   5   4   8       29.15       29.71      1.52 o 
   6   4   8        0.33        0.70      0.88 o 
  -6   5   8        3.24        4.13      1.84 o 
  -5   5   8        0.15        0.29      1.02 o 
  -4   5   8       54.74       55.20      2.73 o 
  -3   5   8        3.53        2.42      1.57 o 
  -2   5   8        0.54        1.10      0.70 o 
  -1   5   8      284.06      288.95      5.13 o 
   0   5   8      136.47      136.06      3.66 o 
   1   5   8      103.82       87.53      2.38 o 
   2   5   8        2.08        3.03      0.89 o 
   3   5   8        1.12        1.26      0.68 o 
   4   5   8       15.00       14.69      1.17 o 
   5   5   8       60.66       69.15      2.66 o 
  -4   6   8      127.32      123.97      4.31 o 
  -3   6   8       11.12       15.42      1.53 o 
  -2   6   8       26.04       25.84      2.67 o 
  -1   6   8       21.88       20.71      1.60 o 
   0   6   8        3.60        3.67      1.24 o 
   1   6   8       10.22        9.16      1.06 o 
   2   6   8       19.71       21.91      2.17 o 
   3   6   8        0.06        0.51      1.03 o 
   4   6   8       20.44       19.49      2.69 o 
  -2   7   8        5.46        3.94      4.01 o 
  -1   7   8        2.29        3.81      4.29 o 
   0   7   8        5.58        2.76      3.74 o 
   1   7   8       69.20       69.24      3.46 o 
  -7   0   9       73.13       82.45      6.74 o 
  -5   0   9      725.90      745.91     13.62 o 
  -3   0   9      208.57      196.76      5.32 o 
  -1   0   9      152.04      152.75      3.27 o 
   1   0   9      101.50       98.44      4.97 o 
   3   0   9        1.94        3.05      1.16 o 
   5   0   9      864.29      704.18     10.20 o 
   7   0   9        1.87        1.31      4.00 o 
  -8   1   9       19.94       21.07      3.02 o 
  -7   1   9       25.55       22.31      3.11 o 
  -6   1   9       41.35       42.29      2.53 o 
  -5   1   9       45.28       43.86      2.20 o 
  -4   1   9       43.42       44.22      1.45 o 
  -3   1   9       15.06       16.98      1.22 o 
  -2   1   9        8.92       10.76      0.64 o 
  -1   1   9     1299.31     1314.24     14.54 o 
   0   1   9      256.81      267.98      3.42 o 
   1   1   9      298.87      323.36      7.01 o 
   2   1   9      190.50      211.36      4.36 o 
   3   1   9       36.57       36.81      0.87 o 
   4   1   9      180.96      169.62      2.81 o 
   5   1   9       20.14       17.45      1.19 o 
   6   1   9        6.43        3.84      1.80 o 
   7   1   9        1.96        1.62      0.97 o 
  -7   2   9        0.50        1.11      1.80 o 
  -6   2   9        7.93        6.97      6.53 o 
  -5   2   9       13.35       14.40      1.26 o 
  -4   2   9       14.09       14.41      0.80 o 
  -3   2   9      268.79      263.83      4.77 o 
  -2   2   9      130.79      146.12      1.90 o 
  -1   2   9        3.51        2.53      0.77 o 
   0   2   9      212.33      200.50      3.45 o 
   1   2   9       84.25      102.37      2.28 o 
   2   2   9       77.18       72.05      1.82 o 
   3   2   9      331.59      315.22      4.19 o 
   4   2   9       32.35       33.44      1.44 o 
   5   2   9        0.13        0.22      0.45 o 
   6   2   9        9.39        9.39      1.17 o 
   7   2   9        6.51        3.18      1.77 o 
  -7   3   9        1.73        1.12      1.54 o 
  -6   3   9        0.09        0.32      1.02 o 
  -5   3   9       21.31       21.72      1.74 o 
  -4   3   9      316.25      320.26     14.75 o 
  -3   3   9     1110.06     1090.84     17.36 o 
  -2   3   9      208.23      207.59      6.81 o 
  -1   3   9       12.68       10.66      0.61 o 
   0   3   9      170.50      173.42      2.53 o 
   1   3   9      117.89      121.49      2.69 o 
   2   3   9       22.45       24.67      1.11 o 
   3   3   9      626.01      605.87      7.57 o 
   4   3   9       39.16       37.89      1.55 o 
   5   3   9        2.10        1.24      0.88 o 
   6   3   9        6.12        6.63      1.80 o 
  -6   4   9        8.54        8.64      1.62 o 
  -5   4   9        0.41        0.16      0.89 o 
  -4   4   9       36.44       37.92      1.90 o 
  -3   4   9        7.86        7.48      1.93 o 
  -2   4   9        9.55        8.93      1.06 o 
  -1   4   9        0.00        0.36      0.45 o 
   0   4   9       60.35       55.14      1.51 o 
   1   4   9       74.70       70.17      2.04 o 
   2   4   9       94.14       93.22      2.18 o 
   3   4   9      194.07      194.18      2.97 o 
   4   4   9        0.52        0.36      0.52 o 
   5   4   9       85.25       84.47      3.44 o 
   6   4   9       12.60       11.73      1.04 o 
  -5   5   9        1.22        2.07      1.12 o 
  -4   5   9       78.20       84.70      4.03 o 
  -3   5   9       19.53       18.77      1.86 o 
  -2   5   9        5.72        6.43      3.69 o 
  -1   5   9       39.21       36.17      2.78 o 
   0   5   9        4.32        3.46      1.80 o 
   1   5   9       13.87       15.53      1.42 o 
   2   5   9        9.98       11.74      1.37 o 
   3   5   9       16.94       14.79      1.14 o 
   4   5   9       48.92       54.08      2.45 o 
   5   5   9       67.23       76.96      2.93 o 
  -4   6   9        2.20        2.64      3.52 o 
  -3   6   9       33.63       36.88      2.11 o 
  -2   6   9      114.77      129.88      6.67 o 
  -1   6   9        3.85        2.44      1.65 o 
   0   6   9        1.08        1.33      1.06 o 
   1   6   9       11.98        9.74      1.53 o 
   2   6   9       81.73       76.35      5.27 o 
   3   6   9        1.05        1.02      1.52 o 
  -6   0  10       52.83       46.30      3.98 o 
  -4   0  10       35.71       37.79      1.87 o 
  -2   0  10       44.90       48.88      1.68 o 
   0   0  10        5.98        5.54      1.11 o 
   2   0  10        0.03        0.57      0.62 o 
   4   0  10        6.72        5.19      0.86 o 
   6   0  10       81.92       64.01      3.16 o 
  -7   1  10       35.83       37.33      4.19 o 
  -6   1  10       26.00       24.14      1.91 o 
  -5   1  10        2.02        2.40      1.37 o 
  -4   1  10       75.65       69.53      1.67 o 
  -3   1  10        4.85        4.94      0.71 o 
  -2   1  10        0.99        1.11      0.61 o 
  -1   1  10      131.98      128.70      2.15 o 
   0   1  10       86.54       87.91      2.37 o 
   1   1  10      127.93      138.83      1.88 o 
   2   1  10       65.83       72.39      1.62 o 
   3   1  10      141.00      138.20      2.23 o 
   4   1  10       88.73       83.17      2.03 o 
   5   1  10        7.09        8.30      0.92 o 
   6   1  10       21.00       17.35      1.30 o 
   7   1  10       12.28       12.47      1.52 o 
  -7   2  10        3.18        3.68      3.14 o 
  -6   2  10       30.85       32.39      2.25 o 
  -5   2  10      239.20      250.65      7.07 o 
  -4   2  10      414.94      407.63      5.84 o 
  -3   2  10       11.47       14.10      0.91 o 
  -2   2  10        6.85        6.16      0.70 o 
  -1   2  10       10.48       10.22      0.64 o 
   0   2  10       75.77       77.29      1.41 o 
   1   2  10      179.39      190.68      4.86 o 
   2   2  10       99.15       96.64      2.46 o 
   3   2  10        0.02        0.08      0.58 o 
   4   2  10        0.05        0.27      0.56 o 
   5   2  10       95.85      100.66      2.96 o 
   6   2  10        0.00        0.47      0.59 o 
   7   2  10      110.52      120.30      3.16 o 
  -7   3  10        4.57        8.65      2.76 o 
  -6   3  10        0.60        0.49      1.10 o 
  -5   3  10        0.04        0.23      0.76 o 
  -4   3  10       86.82       85.69      2.47 o 
  -3   3  10     1478.90     1472.30     19.11 o 
  -2   3  10        4.56        4.77      1.26 o 
  -1   3  10        2.11        2.54      1.03 o 
   0   3  10        0.08        0.18      0.56 o 
   1   3  10       54.71       47.51      1.51 o 
   2   3  10       71.78       64.61      1.83 o 
   3   3  10      160.25      153.06      2.94 o 
   4   3  10       37.32       37.88      1.89 o 
   5   3  10       50.66       52.04      1.94 o 
   6   3  10        2.63        1.47      1.20 o 
  -6   4  10        0.47        0.75      0.73 o 
  -5   4  10       11.60       12.69      1.59 o 
  -4   4  10      118.16      115.37      3.90 o 
  -3   4  10       74.23       72.69      2.19 o 
  -2   4  10       76.61       72.72      2.12 o 
  -1   4  10      150.93      145.59      4.30 o 
   0   4  10      148.37      124.66      5.19 o 
   1   4  10       23.18       21.26      1.36 o 
   2   4  10      144.21      150.58      2.57 o 
   3   4  10      341.04      343.72      7.99 o 
   4   4  10      103.34      106.61      2.93 o 
   5   4  10       16.98       18.61      1.23 o 
  -5   5  10       17.49       20.02      1.85 o 
  -4   5  10        1.20        0.84      0.77 o 
  -3   5  10        0.14        0.50      0.72 o 
  -2   5  10        0.32       -0.06      1.01 o 
  -1   5  10      284.62      295.76     24.82 o 
   0   5  10       32.39       24.99      2.04 o 
   1   5  10        1.29        1.20      1.07 o 
   3   5  10      106.26      116.79      4.30 o 
   4   5  10       94.80      104.23      2.46 o 
  -3   6  10       13.66       15.90      2.09 o 
  -2   6  10       25.14       33.62      2.28 o 
  -1   6  10      156.22      156.76      6.53 o 
   0   6  10        2.13        1.13      0.59 o 
   1   6  10       30.58       31.98      2.53 o 
   2   6  10        3.41        4.28      1.53 o 
   3   6  10       14.07       15.21      1.83 o 
  -7   0  11       34.52       36.42      3.26 o 
  -5   0  11        1.34        0.68      0.90 o 
  -3   0  11       59.72       74.30      5.36 o 
  -1   0  11      152.69      160.47      3.66 o 
   1   0  11        0.81        0.84      0.50 o 
   3   0  11       11.08       10.25      0.95 o 
   5   0  11        1.57        1.89      1.69 o 
   7   0  11       72.35      103.44      5.72 o 
  -7   1  11       26.05       25.26      2.57 o 
  -6   1  11       54.81       51.64      5.09 o 
  -5   1  11        0.07        0.30      0.35 o 
  -4   1  11       63.80       62.45      1.78 o 
  -3   1  11        0.25        0.73      0.59 o 
  -2   1  11      420.46      415.28      7.81 o 
  -1   1  11       29.36       31.55      1.20 o 
   0   1  11      145.06      136.91      2.65 o 
   1   1  11      840.46      813.34      9.90 o 
   2   1  11      967.10      904.49      9.01 o 
   3   1  11       39.90       36.51      1.39 o 
   4   1  11      158.43      144.64      2.86 o 
   5   1  11       45.15       49.81      1.97 o 
   6   1  11        0.62        0.81      0.71 o 
  -7   2  11       53.19       54.60      3.03 o 
  -6   2  11       23.72       22.34      2.58 o 
  -5   2  11      234.64      247.84      6.90 o 
  -4   2  11      463.28      455.70      4.57 o 
  -3   2  11       71.12       71.94      3.55 o 
  -2   2  11       68.35       68.51      1.55 o 
  -1   2  11       60.17       61.14      1.58 o 
   0   2  11      171.89      181.41      2.72 o 
   1   2  11       79.60       76.98      2.25 o 
   2   2  11      309.05      312.09      7.42 o 
   3   2  11       97.77       96.17      2.43 o 
   4   2  11      120.05      115.95      2.51 o 
   5   2  11       60.00       54.96      1.96 o 
   6   2  11        0.51        0.85      0.88 o 
  -6   3  11       45.84       48.72      2.93 o 
  -5   3  11        4.12        4.36      2.16 o 
  -4   3  11      198.68      200.93      5.73 o 
  -3   3  11       29.25       29.81      1.55 o 
  -2   3  11        7.27        8.21      1.03 o 
  -1   3  11      170.72      161.43      3.63 o 
   0   3  11       46.75       40.39      2.24 o 
   1   3  11        3.16        3.61      1.07 o 
   2   3  11        6.44        6.37      1.78 o 
   3   3  11       52.10       51.23      1.73 o 
   4   3  11       35.25       35.89      1.64 o 
   5   3  11       74.49       77.52      3.17 o 
   6   3  11      107.82      127.47      3.18 o 
  -5   4  11       11.94       11.13      1.41 o 
  -4   4  11       12.55       11.47      1.64 o 
  -3   4  11        6.52        6.08      2.70 o 
  -2   4  11       66.09       80.75     12.52 o 
  -1   4  11       28.04       25.15      1.80 o 
   0   4  11       54.67       42.39      2.21 o 
   1   4  11       47.27       42.97      1.59 o 
   2   4  11       49.35       45.24      1.96 o 
   3   4  11      341.03      345.48      4.41 o 
   4   4  11       62.23       63.34      2.84 o 
   5   4  11       37.02       39.87      1.96 o 
  -4   5  11       16.47       19.27      1.59 o 
  -3   5  11        1.92        1.37      1.62 o 
  -2   5  11       34.15       33.55      2.21 o 
  -1   5  11        5.26        4.79      1.13 o 
   0   5  11        0.75        0.58      1.17 o 
   1   5  11        2.61        2.54      1.12 o 
   2   5  11       75.50       79.53      4.56 o 
   3   5  11        4.12        5.30      1.12 o 
   4   5  11       45.07       47.02      2.13 o 
  -2   6  11       93.88      100.04      3.83 o 
  -1   6  11        9.98        9.51      2.10 o 
   0   6  11        2.58        1.99      1.44 o 
   1   6  11        0.39        0.31      1.04 o 
   2   6  11       29.28       29.98      2.17 o 
  -6   0  12       21.83       23.12      4.24 o 
  -4   0  12       24.82       24.68      1.61 o 
  -2   0  12      958.08      945.75     11.52 o 
   0   0  12        0.85        1.04      0.80 o 
   2   0  12        3.87        4.33      0.77 o 
   4   0  12      428.03      409.27      8.79 o 
   6   0  12       12.02        9.07      5.22 o 
  -7   1  12       32.48       31.14      2.30 o 
  -6   1  12      137.14      138.52      7.09 o 
  -5   1  12        8.07        7.20      1.74 o 
  -4   1  12        6.89        6.60      1.17 o 
  -3   1  12       59.33       56.85      1.68 o 
  -2   1  12       27.43       23.53      0.92 o 
  -1   1  12       25.31       21.54      0.90 o 
   0   1  12        0.32        0.15      0.38 o 
   1   1  12      142.14      144.55      2.11 o 
   2   1  12      414.41      428.75     10.11 o 
   3   1  12        1.30        0.76      0.69 o 
   4   1  12       86.38       76.20      2.78 o 
   5   1  12       26.21       22.73      1.44 o 
   6   1  12       33.07       29.16      1.75 o 
  -6   2  12       25.99       22.21      1.84 o 
  -5   2  12       11.24        9.04      1.30 o 
  -4   2  12       36.55       35.56      1.53 o 
  -3   2  12        3.18        3.67      0.77 o 
  -2   2  12       55.88       55.51      1.52 o 
  -1   2  12       61.40       63.93      1.50 o 
   0   2  12        1.51        1.57      0.67 o 
   1   2  12       82.60       87.14      2.27 o 
   2   2  12      447.68      460.37      7.52 o 
   3   2  12      222.50      220.38      3.50 o 
   4   2  12       40.87       40.19      1.66 o 
   5   2  12        6.64        6.13      1.83 o 
   6   2  12       50.57       55.92      2.00 o 
  -6   3  12       19.51       20.13      1.88 o 
  -5   3  12        3.97        2.74      1.52 o 
  -4   3  12      267.99      265.83      9.87 o 
  -3   3  12        2.05        2.25      1.37 o 
  -2   3  12       26.25       27.64      1.30 o 
  -1   3  12      149.20      154.06      6.30 o 
   0   3  12       26.45       29.96      1.35 o 
   1   3  12       23.40       24.43      1.47 o 
   2   3  12        4.37        4.60      1.87 o 
   3   3  12       21.76       24.76      1.56 o 
   4   3  12      148.89      156.55      3.91 o 
   5   3  12        4.27        3.16      1.73 o 
  -5   4  12      174.79      165.85      4.55 o 
  -4   4  12      397.25      390.70     14.50 o 
  -3   4  12       36.16       35.53      1.95 o 
  -2   4  12       12.15       10.82      1.80 o 
  -1   4  12        9.12        7.44      2.00 o 
   0   4  12        9.19       10.29      1.48 o 
   1   4  12       83.34       87.79      3.01 o 
   2   4  12       14.88       15.98      1.12 o 
   3   4  12       27.34       27.95      1.73 o 
   4   4  12       85.53       91.44      2.49 o 
  -4   5  12        6.93        5.86      3.32 o 
  -3   5  12       76.09       75.58      3.14 o 
  -2   5  12       59.77       63.69      3.85 o 
  -1   5  12        5.86        5.97      1.63 o 
   0   5  12       82.83       78.12      4.46 o 
   1   5  12       66.17       60.66      3.64 o 
   2   5  12       57.36       58.23      3.57 o 
   3   5  12       61.49       63.50      2.68 o 
  -1   6  12       13.07       14.17      1.96 o 
   0   6  12       40.58       44.50      2.72 o 
  -5   0  13       15.72       16.62      2.38 o 
  -3   0  13       84.26       84.19      5.38 o 
  -1   0  13      231.75      231.75      4.81 o 
   1   0  13      124.74      123.92      3.06 o 
   3   0  13       10.65        5.61      5.91 o 
   5   0  13        0.10        0.63      1.72 o 
  -6   1  13        5.90        4.40      3.37 o 
  -5   1  13      161.60      158.86      4.02 o 
  -4   1  13       69.57       70.37      2.30 o 
  -3   1  13        5.78        5.77      2.30 o 
  -2   1  13       37.95       38.86      1.35 o 
  -1   1  13        3.35        3.48      0.67 o 
   0   1  13        3.05        3.78      1.56 o 
   1   1  13       35.15       35.17      1.46 o 
   2   1  13        2.62        2.07      1.11 o 
   3   1  13        0.22        0.61      0.78 o 
   4   1  13       97.01       94.18      3.62 o 
   5   1  13       22.40       15.96      1.66 o 
   6   1  13       25.56       26.26      2.64 o 
  -6   2  13       17.15       14.85      1.56 o 
  -5   2  13      334.50      338.17     13.07 o 
  -4   2  13       81.12       81.50      3.40 o 
  -3   2  13        1.32        1.01      0.52 o 
  -2   2  13      171.08      173.04      2.70 o 
  -1   2  13       10.74        9.21      0.77 o 
   0   2  13      168.65      182.09      3.73 o 
   1   2  13       23.82       20.42      2.04 o 
   2   2  13       42.63       43.04      1.71 o 
   3   2  13       28.08       26.48      1.85 o 
   4   2  13       21.87       23.76      1.75 o 
   5   2  13        0.01        0.29      0.65 o 
  -5   3  13        1.30        1.16      1.25 o 
  -4   3  13       77.37       70.89      3.43 o 
  -3   3  13       91.94       84.64      2.95 o 
  -2   3  13        9.47        7.86      3.33 o 
  -1   3  13       20.90       16.74      1.58 o 
   0   3  13      204.05      201.16      3.23 o 
   1   3  13        1.31        0.97      0.67 o 
   2   3  13       49.82       49.50      2.08 o 
   3   3  13       11.41       13.05      1.31 o 
   4   3  13       16.96       15.84      1.69 o 
   5   3  13        7.06        7.82      1.40 o 
  -4   4  13      232.95      216.23      4.53 o 
  -3   4  13        7.17        5.98      3.86 o 
  -2   4  13        9.49        8.95      1.46 o 
  -1   4  13        2.98        2.57      1.34 o 
   0   4  13       10.94       12.86      1.68 o 
   1   4  13       11.31       12.54      1.67 o 
   2   4  13       46.94       39.44      2.44 o 
   3   4  13      163.60      175.68      3.44 o 
   4   4  13        1.51        1.67      1.09 o 
  -3   5  13      131.28      140.05      9.40 o 
  -2   5  13        0.84        0.52      0.69 o 
  -1   5  13        0.12        0.81      1.23 o 
   0   5  13        0.32        0.97      1.22 o 
   1   5  13       76.92       81.83      4.02 o 
   2   5  13      426.47      463.36     18.07 o 
  -6   0  14       79.77       74.69      3.67 o 
  -4   0  14       39.86       34.98      2.15 o 
  -2   0  14       28.66       29.31      1.69 o 
   0   0  14      859.53      857.38     13.55 o 
   2   0  14      243.27      259.37      6.87 o 
   4   0  14      184.44      190.36     13.02 o 
  -6   1  14      120.78      127.83      3.69 o 
  -5   1  14      305.52      321.97      5.07 o 
  -4   1  14       63.49       64.71      2.16 o 
  -3   1  14      200.62      198.79      4.87 o 
  -2   1  14        2.46        2.32      0.82 o 
  -1   1  14       52.55       51.53      1.64 o 
   0   1  14       32.96       32.28      1.10 o 
   1   1  14      423.22      430.06      4.62 o 
   2   1  14      140.19      133.15      3.97 o 
   3   1  14       10.75        8.34      1.36 o 
   4   1  14        0.82        0.49      0.84 o 
   5   1  14       26.75       26.84      2.10 o 
  -5   2  14      113.11      115.43      4.54 o 
  -4   2  14       26.09       26.22      2.03 o 
  -3   2  14       31.71       29.03      1.34 o 
  -2   2  14       10.39       10.02      0.97 o 
  -1   2  14        1.80        2.35      0.99 o 
   0   2  14      113.63      118.52      3.42 o 
   1   2  14        3.98        4.44      1.17 o 
   2   2  14        0.01        0.12      0.71 o 
   3   2  14        6.88        8.32      3.29 o 
   4   2  14        9.85       12.12      1.21 o 
   5   2  14       73.27       91.85      3.69 o 
  -5   3  14        2.81        1.86      1.23 o 
  -4   3  14       14.97       13.97      1.23 o 
  -3   3  14       24.27       24.08      1.93 o 
  -2   3  14       61.30       58.94      4.81 o 
  -1   3  14       75.25       66.47      2.45 o 
   0   3  14       34.87       32.13      1.69 o 
   1   3  14       24.00       25.41      1.54 o 
   2   3  14       21.47       21.49      1.42 o 
   3   3  14       97.55       97.92      4.30 o 
   4   3  14       22.26       21.15      1.51 o 
  -4   4  14       21.41       18.94      1.94 o 
  -3   4  14       12.81       11.67      1.49 o 
  -2   4  14       62.80       66.53      2.92 o 
  -1   4  14       28.03       26.34      2.26 o 
   0   4  14       11.60       10.57      1.54 o 
   1   4  14        4.78        5.58      1.66 o 
   2   4  14      154.22      156.15      3.29 o 
   3   4  14       60.37       65.01      2.54 o 
  -1   5  14        0.54        0.88      0.81 o 
   0   5  14       21.65       23.04      1.97 o 
   1   5  14      128.54      133.23      4.65 o 
  -5   0  15        0.13        0.33      0.73 o 
  -3   0  15       11.45        9.94      1.71 o 
  -1   0  15       15.69       16.68      1.39 o 
   1   0  15     1191.45     1215.36     16.10 o 
   3   0  15       67.63       67.00      5.64 o 
  -5   1  15       67.23       68.10      2.31 o 
  -4   1  15       23.06       22.43      1.33 o 
  -3   1  15      109.26      109.68      3.00 o 
  -2   1  15        4.77        4.01      0.85 o 
  -1   1  15       72.70       73.30      2.21 o 
   0   1  15       15.36       15.50      1.27 o 
   1   1  15      265.39      262.19      7.36 o 
   2   1  15        9.09        8.38      1.26 o 
   3   1  15       81.61       73.59      4.42 o 
   4   1  15        0.02        1.03      1.03 o 
  -5   2  15       27.35       25.90      1.92 o 
  -4   2  15       86.32       86.60      2.98 o 
  -3   2  15       77.96       80.67      3.24 o 
  -2   2  15       15.28       15.08      1.15 o 
  -1   2  15        0.17        0.21      0.72 o 
   0   2  15        5.48        6.81      1.23 o 
   1   2  15        2.97        1.68      0.96 o 
   2   2  15        1.03        0.30      0.53 o 
   3   2  15      373.65      375.94      4.94 o 
   4   2  15       27.32       25.54      1.74 o 
  -4   3  15        1.15        0.14      0.88 o 
  -3   3  15       78.70       78.42      4.42 o 
  -2   3  15        2.35        1.35      1.26 o 
  -1   3  15      104.22      104.55      5.65 o 
   0   3  15      118.58      121.64      5.08 o 
   1   3  15        1.70        1.71      0.73 o 
   2   3  15       74.03       82.68      2.44 o 
   3   3  15        3.98        3.45      2.31 o 
  -3   4  15       22.62       22.46      2.46 o 
  -2   4  15       44.05       42.14      2.47 o 
  -1   4  15        1.72        1.80      1.27 o 
   0   4  15       18.74       18.14      2.02 o 
   1   4  15        3.45        4.22      1.52 o 
   2   4  15       11.52       10.02      1.41 o 
  -4   0  16        7.19        8.16      4.49 o 
  -2   0  16        1.51        0.92      0.99 o 
   0   0  16       15.47       15.10      1.74 o 
   2   0  16       17.83       16.89      2.40 o 
   4   0  16        2.15        1.70      1.79 o 
  -4   1  16       38.64       38.30      1.63 o 
  -3   1  16       50.08       51.09      2.26 o 
  -2   1  16       14.03       14.41      1.00 o 
  -1   1  16       23.71       24.55      1.69 o 
   0   1  16        0.91        0.87      0.74 o 
   1   1  16        0.76        0.65      0.57 o 
   2   1  16        0.94        2.43      1.79 o 
   3   1  16       28.52       27.64      3.62 o 
  -4   2  16       11.80       10.47      1.82 o 
  -3   2  16       20.08       20.80      1.63 o 
  -2   2  16       34.34       33.62      2.05 o 
  -1   2  16       22.20       21.92      1.32 o 
   0   2  16        3.31        3.49      0.93 o 
   1   2  16        4.48        3.19      2.16 o 
   2   2  16       28.56       28.70      1.68 o 
   3   2  16       18.88       16.79      1.43 o 
  -3   3  16       69.28       71.86      3.71 o 
  -2   3  16        1.46        1.40      2.44 o 
  -1   3  16       81.01       79.34      3.13 o 
   0   3  16        3.36        2.39      1.40 o 
   1   3  16       29.68       33.60      2.07 o 
   2   3  16        4.17        6.32      1.55 o 
  -3   0  17        9.58        9.79      2.13 o 
  -1   0  17      113.02      110.79      3.00 o 
   1   0  17      258.53      250.40     10.64 o 
   3   0  17        2.69        3.45      3.53 o 
  -3   1  17       23.95       25.11      1.46 o 
  -2   1  17       31.30       32.84      1.68 o 
  -1   1  17      163.99      168.33      4.59 o 
   0   1  17      337.33      338.41      5.48 o 
   1   1  17       55.31       60.06      2.12 o 
   2   1  17       62.39       65.25      3.11 o 
  -3   2  17        1.73        1.52      1.27 o 
  -2   2  17       71.41       67.83      2.44 o 
  -1   2  17       18.49       18.98      1.46 o 
   0   2  17        0.17        1.61      1.78 o 
   1   2  17        5.66        4.99      1.35 o 
   2   2  17        1.17        1.20      1.03 o 
  -1   3  17       14.70       15.45      1.64 o 
   0   3  17        3.64        3.14      1.51 o 
  -2   0  18      117.39      131.22      4.12 o 
   0   0  18      737.30      745.33     20.30 o 
  -1   1  18      117.01      116.64      3.19 o 
   0   1  18      128.28      133.43      3.35 o 
   1   1  18        0.68        0.42      1.14 o 
                                                 
